# Supplementary material for: Exploring the pathogenesis and immunological profiles of psoriasis complicated with MASLD
Source: PLoS One. 2024 Jun 25;19(6):e0305217. doi: 10.1371/journal.pone.0305217 (PMC11198785; doi:10.1371/journal.pone.0305217)
Supplement: S1 Table — (XLSX) [file pone.0305217.s001.xlsx]

## Sheet: Sheet1
STING pathway	T-cell proliferation-associated regulaters	IL-17 Family Pathways	IL-6 family Pathways	TGFB family members Pathways	CD28 dependent PI3K/Akt signaling	IL1 and megakaryocytes in obesity SuperPath	Development VEGF signaling via VEGFR2 - generic cascades SuperPath	IL-23 signaling pathway	Development PDGF signaling via STATs and NF-kB Pathway	IL-10 signaling pathway	Regulatory circuits of the STAT3 signaling pathway
CGAS	IFNL2	IKBKB	IL6ST	FKBP1A	AKT1	F2	SRC	AKT1	AKT1	AKT1	MAPK8
CHUK	IL12B	NFKB1	JAK1	ARHGEF18	AKT2	NFKB1	VEGFA	AKT2	AKT2	AKT2	MAPK12
F3	ATF6B	MAPK3	JAK2	RHOA	AKT3	NLRP3	KDR	AKT3	AKT3	AKT3	EGFR
FCGR2A	CLIC1	IL17A	TYK2	SMAD2	CD28	TLR2	PIK3R3	CHUK	CHUK	BCL2	STAT3
GSDMD	CDK1	MAPK1	STAT1	SMAD3	CD80	MMP9	PIK3R1	IKBKB	EIF2AK2	BCL2L1	MAPK11
IFNB1	DUPD1	MAP3K7	STAT3	SMAD4	CD86	IFNG	PIK3R2	IL12B	FOS	CD14	MAPK3
IKBKB	ADA	IL17RA	SOCS3	F11R	FYN	IL1B	PIK3CB	IL12RB1	GRB2	CDKN2D	GHR
IKBKE	LTBR	RELA	LIFR	PARD6A	LCK	IRAK1	PIK3CD	IL17A	HRAS	CSRP2	IL6R
IKBKG	NFYB	NFKBIB	OSM	PRKCZ	MAP3K14	CCR3	AKT1	IL17F	IKBKB	IL10	MAPK9
IL1B	AHNAK	IL17RC	OSMR	MAPK1	MAP3K8	PLA2G7	AKT2	IL23A	JAK1	IL10RA	MAPK14
IRF3	RAN	IL17F	IL6	MAPK3	MAPKAP1	F2R	AKT3	IL23R	JAK2	IL10RB	MAPK1
ITPR1	DBI	TRAF6	IL6R	PARD3	MLST8	CCL2	PLCG1	JAK2	MYC	IRS2	MAPK10
NFKB1	GPD1	GSK3B	PTPN11	SMURF1	MTOR	TIMP1	PRKCA	NFKB1	NFKB1	JAK1	MPL
NFKBIA	ITM2A	IKBKG	CBL	CGN	PDPK1	TIMP2	PRKCB	NFKBIA	NFKB2	PDPK1	MAPK13
NFKBIE	IL1RN	CEBPB	CNTF	RPS27A	PIK3CA	PIK3CA	PRKCG	NFKBIB	NFKBIA	PIK3CA	CSF3R
NLRP3	BATF	CEBPD	CNTFR	TGFB1	PIK3R1	ICAM1	PRKCE	NFKBIE	NFKBIB	PIK3CB	SOCS3
NLRX1	SLC10A7	TRAF3	IL31RA	TGFBR1	PIK3R2	S100A9	PRKCD	PDPK1	NFKBIE	PIK3CD	CNTFR
REL	CDK2	IL17RE	CTF1	TGFBR2	PIK3R3	FCER1A	PRKCQ	PIK3CA	PDGFA	PIK3R1	LIFR
RELA	CYP27A1	IL17D	CLCF1	UBA52	PRR5	IL1R1	PRKCZ	PIK3CB	PDGFB	PIK3R2	IL9R
STING1	GPN3	IL25	IL11	UBB	RICTOR	IL18	PRKD1	PIK3CD	PDGFRA	PIK3R3	IL27RA
TBK1	HOMER1	IL17C	IL11RA	UBC	THEM4	TLR1	PRKD2	PIK3R1	PDGFRB	RPS6KB1	OSMR
DDX41	CXCL12	IL17RB	IL31	FSTL3	TRIB3	HBEGF	PRKD3	PIK3R2	PIK3CA	SOCS3	IL21R
DTX4	FOSB	IL17B	LIF	FST		MYD88	SPHK1	PIK3R3	PIK3CB	STAT1	PIAS3
IFI16	CALML3	TRAF3IP2	CRLF1	INHBA		SELENBP1	RAF1	RELA	PIK3CD	STAT3	PTPRT
MRE11	MS4A3	NFKBIA	SERPINA3	INHBB			MAP2K1	RORC	PIK3R1	STAT5A
NLRC3	AKR1C4	RELB	CCND1	CDK8			MAP2K2	SOCS3	PIK3R2	STAT5B
NLRP4	AHCY	REL	MMP1	CDK9			MAPK3	STAT1	PIK3R3	TIMP1
PRKDC	MRPL51	STAT3	CCL2	STUB1			MAPK1	STAT3	REL	TNF
STAT6	LIG3	JAK2	CCL11	CDKN2B			FOS	STAT4	RELA	TYK2
TREX1	ZNF830	SP1	STAT5A	STRAP			JUN	STAT5A	RELB
TRIM21	DCLRE1B	IL17RD	STAT5B	COL1A2			ITGAV	STAT5B	SHC1
XRCC5	B2M	IKBKE	TIMP1	PARP1			ITGB3	TYK2	SOS1
XRCC6	HLA-A	MAPK11	VEGFA	E2F4			SHB		SOS2
	CD19	MAPK12		E2F5			PTK2		SRC
	NGFR	MAPK13		EP300			PXN		STAT1
		MAPK14		FBN1			MAPK14		STAT3
		IL6		SNW1			MAPK11		STAT5A
		CHUK		NEDD4L			MAPK12		STAT5B
		FOS		ATP1B4			MAPK13		STAT6
		FOSB		PPP1R15A			MAPKAPK2		TYK2
		FOSL2		BAMBI			HSPB1
		JUN		WWTR1			CDC42
		JUNB		HDAC1			NCK1
		JUND		ITGAV			FYN
		NFKB2		ITGB1			PAK2
		NFKBIE		ITGB3			SH2D2A
		FOSL1		ITGB5			GRB2
		AKT1		ITGB6			RAC1
		JAK1		ITGB8			PDPK1
		MAP3K14		JUNB			NOS3
		HSP90AA1		LTBP1			SOS1
		HSP90AB1		LTBP2			SOS2
		HSP90B1		LTBP3			SHC1
		TBK1		SMAD7			CHUK
		TRAF2		MEN1			HRAS
		TRAF4		MYC			IKBKB
		TRAF5		NEDD8			NF1
		SRSF1		YBX1			NFKB1
		ELAVL1		FURIN			NFKBIA
		USP25		SERPINE1			NFKBIB
		TAB1		UCHL5			NFKBIE
		MAP2K1		TRIM33			PIK3CA
		MAP2K2		RNF111			PRKCH
		MAP2K3		PPM1A			PRKCI
		MAP2K4		PPP1CA			RASA1
		MAP2K5		PPP1CB			RELA
		MAP2K6		PPP1CC			IKBKG
		MAP2K7		PMEPA1			CRK
		TRADD		RBL1			YES1
		FADD		TGIF2			CDH5
		CASP2		SMURF2			JAK1
		CASP3		SKI			JAK2
		CASP6		SKIL			JAK3
		CASP7		SP1			STAT3
		CASP8		STAT1			PTPN11
		CASP9		TFDP1			IQGAP1
		CASP10		TFDP2			PIK3CG
		MAPK8		TGFB2			CASP9
		MAPK9		TGFB3			BAD
		MAPK10		TGIF1			FOXO1
		CEBPA		UBE2D1			PLCG2
		CEBPE		UBE2D3			CREB1
		CEBPZ		XPO1			SPHK2
		CXCL1		USP9X			KRAS
		CXCL2		LTBP4			ARAF
		CXCL5		ITGA8			BRAF
		CXCL8		CBL			PLA2G4A
		CXCL10		CCNK			ATF2
		CCL2		CCNC			FOSB
		CCL7		CCNT1			FOSL1
		CCL20		UBE2M			JUNB
		TNF		CCNT2			JUND
		PTGS2		MTMR4			KIAA1549L
		CSF3		ZFYVE9			GAA
		CSF2		NCOR1			MAPKAPK5
		MMP1		NCOR2			RAPGEF1
		MMP3		USP15			NRP1
		MMP9		DRAP1			NRP2
		MMP13		ACVR1C			SDC1
		CFTR		FOXH1			SDC2
		ATF2		ACVR1B			SDC3
		IL6R		ACVR2A			SDC4
		IL6ST		ACVR2B			GPC1
		MUC5AC		FSTL1			GPC2
		RORC		GDF2			GPC3
		TLR2		AMH			GPC5
		TLR5		AMHR2			GPC6
		MUC5B		BMP10			CD44
				SMAD1			ACTB
				SMAD5			ACTG1
				SMAD6			RHOA
				SMAD9			CTNNB1
				GREM2			GSK3B
				BMP2			HSP90AA1
				BMPR1A			HSP90AB1
				BMPR1B			ITPR1
				BMPR2			ITPR2
				CHRDL1			ITPR3
				NOG			MAP3K1
				CER1			NFATC1
				ACVRL1			NOS2
				ZFYVE16			PAK1
							PLAU
							PLAUR
							PPP3CA
							PPP3CB
							PPP3CC
							MAP2K3
							PTGS1
							PTGS2
							ROCK1
							CCL2
							TCF7L2
							HSP90B1
							VCL
							TRAP1
							SHC2
							BRCA1
							ESR1
							ICAM1
							NFKB2
							REL
							RELB
							SELE
							SP1
							SP3
							VCAM1
